# Supplementary material for: The Effect of Gap Reduction on Fluid Dynamics and Mass Transfer in Membrane Narrow Channels Filled with Novel Spacers—A Detailed Computational Study
Source: Membranes (Basel). 2022 Dec 23;13(1):20. doi: 10.3390/membranes13010020 (PMC9863175; doi:10.3390/membranes13010020)
Supplement: Supplementary file 1 [file membranes-13-00020-s001.zip]

Archive with 1 entries (1 files):
- membranes-2064614-supplementary.pdf
